# Supplementary material for: SARS-CoV-2 spike antigen-specific B cell and antibody responses in pre-vaccination period COVID-19 convalescent males and females with or without post-covid condition
Source: Front Immunol. 2023 Sep 21;14:1223936. doi: 10.3389/fimmu.2023.1223936 (PMC10551145; doi:10.3389/fimmu.2023.1223936)
Supplement: Supplementary file 3 [file DataSheet_3.xlsx]

## Sheet: Fig S1-Supplementary Table S4
Females convalescent with PCC group
n=32-55
	BMI	# comorbidities	# sx acute phase	# sx @ 1 mo	# sx @ 3 mo	# sx @ 6 mo	# sx @ 12mo
Age	0.32571	0.0070877	0.586642	0.150632	0.935167	0.480144	0.875772
BMI		0.0132822	0.0337843	0.0634986	0.465104	0.328545	0.809233
# comorbidities			0.823987	0.010898	0.035101	0.0035555	0.0589952
# sx acute phase				0.0175633	0.0624727	0.0774013	0.587891
# sx @ 1 mo					0.00088652	7.56366e-05	0.467796
# sx @ 3 mo						3.54931e-07	0.000558922
# sx @ 6 mo							0.00275257
Males convalescent with PCC group
n=19-33
	BMI	# comorbidities	# sx acute phase	# sx @ 1 mo	# sx @ 3 mo	# sx @ 6 mo	# sx @ 12mo
Age	0.435652	0.0193435	0.996344	0.613471	0.681757	0.350351	0.415477
BMI		0.459518	0.678011	0.478069	0.00600761	0.690103	0.492864
# comorbidities			0.273003	0.664354	0.966254	0.231472	0.249907
# sx acute phase				0.00281376	0.339186	0.174859	0.668884
# sx @ 1 mo					0.605597	0.122169	0.357143
# sx @ 3 mo						0.72286	0.251898
# sx @ 6 mo							0.00256009

## Sheet: Fig S5-Supplementary Table S5
Females convalescent group (No-PCC)
n=16-38	RBD (DN)	RBD (IgD+)	RBD (IgD-)	RBD (SM)	RBD (CD19+CD20+)	RBD (CD19+)	Anti-RBD IgG	Anti-S IgG	Anti-S IgG3	Anti-S IgA
sx #acute	0.536615	0.282674	0.619913	0.429144	0.455085	0.364705	0.587154	0.447202	0.512126	0.827313
RBD (DN)		0.000366706	1.05978e-07	0.094536	0.00239267	0.322503	0.281455	0.0924107	0.181548	0.300204
RBD (IgD+)			0.00304854	0.149777	0.0112966	0.513576	0.0874484	0.0474143	0.224107	0.0635245
RBD (IgD-)				0.0583887	0.00482366	0.376701	0.377231	0.335449	0.481845	0.699964
RBD (SM)					0.511048	0.40096	0.674363	0.452339	0.83631	0.315648
RBD (CD19+CD20+)						0.0471209	0.953705	0.141566	0.0139881	0.302812
RBD (CD19+)							0.33708	0.501998	0.518452	0.496974
Anti-RBD IgG								0.0183628	0.0584994	0.571989
Anti-S IgG									0.0733542	0.000225717
Anti-S IgG3										0.000941589
Males convalescent group (No-PCC)
n=19-39	RBD (DN)	RBD (IgD+)	RBD (IgD-)	RBD (SM)	RBD (CD19+CD20+)	RBD (CD19+)	Anti-RBD IgG	Anti-S IgG	Anti-S IgG3	Anti-S IgA
sx #acute	0.743114	0.586776	0.823462	0.578055	0.523744	0.529178	0.423446	0.232719	0.809348	0.167855
RBD (DN)		0.0233271	2.65803e-22	0.0951614	2.31098e-06	2.27696e-06	0.615841	0.000329307	0.00194311	0.00159461
RBD (IgD+)			0.0216787	0.0490005	0.00419447	0.00434442	0.74179	0.105556	0.00774411	0.0484516
RBD (IgD-)				0.107807	3.42492e-06	3.3788e-06	0.641454	0.000329307	0.00209995	0.00169033
RBD (SM)					0.188765	0.153063	0.0663245	0.309153	0.386791	0.509131
RBD (CD19+CD20+)						2.37369e-23	0.646186	0.000410675	2.01261e-05	9.03694e-05
RBD (CD19+)							0.664004	0.000462513	2.71402e-05	0.00010457
Anti-RBD IgG								0.000410066	0.0912505	0.0168853
Anti-S IgG									0.00148613	2.93281e-05
Anti-S IgG3										2.35199e-05
Females convalescent with PCC group
n=20-39	RBD (DN)	RBD (IgD+)	RBD (IgD-)	RBD (SM)	RBD (CD19+CD20+)	RBD (CD19+)	Anti-RBD IgG	Anti-S IgG	Anti-S IgG3	Anti-S IgA
sx #acute	0.0591259	0.52676	0.0478555	0.117902	0.253345	0.253345	0.205008	0.912346	0.690098	0.177116
RBD (DN)		0.23263	2.16271e-13	0.0440174	6.74666e-07	6.74666e-07	0.235592	0.421525	0.39769	0.297194
RBD (IgD+)			0.180791	0.128999	0.00765827	0.00765827	0.523976	0.795349	0.358341	0.630997
RBD (IgD-)				0.0287999	1.6593e-07	1.6593e-07	0.328014	0.767769	0.363057	0.335517
RBD (SM)					0.0057201	0.0057201	0.968842	0.386881	0.0849152	0.070517
RBD (CD19+CD20+)						0	0.610509	0.873441	0.139773	0.272404
RBD (CD19+)							0.610509	0.873441	0.139773	0.272404
Anti-RBD IgG								0.0026027	0.0768636	0.0736567
Anti-S IgG									0.0595788	0.236216
Anti-S IgG3										0.960047
Males convalescent with PCC group
n=12-28	RBD (DN)	RBD (IgD+)	RBD (IgD-)	RBD (SM)	RBD (CD19+CD20+)	RBD (CD19+)	Anti-RBD IgG	Anti-S IgG	Anti-S IgG3	Anti-S IgA
sx #acute	0.112602	0.52074	0.134247	0.316751	0.104205	0.118466	0.186458	0.356341	0.174355	0.759007
RBD (DN)		0.866713	5.01042e-07	0.0593434	0.000181528	0.000181528	0.40257	0.768436	0.976986	0.172753
RBD (IgD+)			0.663412	0.120875	0.756778	0.846259	0.347126	0.954995	0.951664	0.575926
RBD (IgD-)				0.0229798	0.00014881	0.000196559	0.408568	0.742347	0.83081	0.246899
RBD (SM)					0.114646	0.174579	0.497643	0.188384	0.464141	0.88729
RBD (CD19+CD20+)						5.01042e-08	0.485124	0.95596	0.496131	0.211025
RBD (CD19+)							0.366344	0.869159	0.42495	0.185867
Anti-RBD IgG								0.00639037	0.0924669	0.0933383
Anti-S IgG									0.103231	0.0670223
Anti-S IgG3										0.062877
Anti-S IgA

## Sheet: Fig S7, Fig. S8-Suppl Table S6
Females convalescent group (No-PCC)										Females convalescent group (No-PCC)
n=14	Anti-RBD IgG	Anti-RBD IgG3	Anti-RBD IgA	Anti-S IgG	Anti-S IgG3	Anti-S IgA	Anti-N IgG	Anti-N IgA		n=14	RBD (DN)	RBD (IgD+)	RBD (IgD-)	RBD (SM)	Anti-RBD IgG
sx 3# acute	0.472362	0.50549	0.173638	0.749611	0.605933	0.15021	0.893206	0.229321		sx 3# acute	0.714428	0.691991	0.511713	0.174414	0.472362
Anti-RBD IgG		0.0087667	0.249094	0.0034928	0.469078	0.035468	0.5635	0.129172		RBD (DN)		0.0040192	1.98214e-07	0.00465368	0.0526508
Anti-RBD IgG3			0.0949502	0.0023754	0.108138	0.227084	0.200722	0.0998647		RBD (IgD+)			0.00632261	0.0366171	0.00823205
Anti-RBD IgA				0.0843044	0.17309	0.076616	0.0522626	0.0322774		RBD (IgD-)				0.00136206	0.0915005
Anti-S IgG					0.028165	0.0333099	0.221018	0.101422		RBD (SM)					0.241027
Anti-S IgG3						0.0628728	0.11407	0.0825925
Anti-S IgA							0.280617	0.00230758
Anti-N IgG								0.0226376
Males convalescent group (No-PCC)										Males convalescent group (No-PCC)
n=18	Anti-RBD IgG	Anti-RBD IgG3	Anti-RBD IgA	Anti-S IgG	Anti-S IgG3	Anti-S IgA	Anti-N IgG	Anti-N IgA		n=18	RBD (DN)	RBD (IgD+)	RBD (IgD-)	RBD (SM)	Anti-RBD IgG
sx 3# acute	0.676285	0.630774	0.593658	0.902806	0.829872	0.983206	0.866211	0.126986		sx #acute	0.398338	0.217058	0.552041	0.637788	0.676285
Anti-RBD IgG		0.0241616	0.612061	0.00781814	0.0399236	0.228496	0.366201	0.265602		RBD (DN)		0.743402	2.91736e-09	0.132381	0.732219
Anti-RBD IgG3			0.419283	0.0167628	0.0151508	0.517704	0.0691851	0.149129		RBD (IgD+)			0.427951	0.00443305	0.146026
Anti-RBD IgA				0.0341639	0.205555	0.0104121	0.00510439	0.00121928		RBD (IgD-)				0.0193547	0.962881
Anti-S IgG					0.00355837	0.0118185	0.0110924	0.0325487		RBD (SM)					0.0229844
Anti-S IgG3						0.00719666	0.253756	0.0255599
Anti-S IgA							0.257375	0.0129213
Anti-N IgG								0.0334081
Females convalescent with PCC group										Females convalescent with PCC group
n=18-20	Anti-RBD IgG	Anti-RBD IgG3	Anti-RBD IgA	Anti-S IgG	Anti-S IgG3	Anti-S IgA	Anti-N IgG	Anti-N IgA		n=18-20	RBD (DN)	RBD (IgD+)	RBD (IgD-)	RBD (SM)	Anti-RBD IgG
sx 3# acute	0.00348968	0.159082	0.0546159	0.100748	0.878752	0.115524	0.265593	0.112705		sx 3# acute	0.128985	0.420349	0.441395	0.85169	0.00348968
Anti-RBD IgG		0.0105967	0.000385569	0.000982986	0.201249	4.12373e-05	0.0106237	0.00189878		RBD (DN)		0.0177647	2.18423e-05	0.115248	0.111667
Anti-RBD IgG3			0.0649821	0.080409	0.177501	0.176118	0.0302374	0.0429068		RBD (IgD+)			0.0760542	0.106034	0.221612
Anti-RBD IgA				0.0192341	0.0151265	1.60215e-05	0.00170321	0.000905656		RBD (IgD-)				0.00160876	0.32702
Anti-S IgG					0.0570083	0.00545199	6.68895e-06	0.00130585		RBD (SM)					0.996527
Anti-S IgG3						0.0579758	0.00732299	0.00425917
Anti-S IgA							0.0164969	0.00274662
Anti-N IgG								2.30001e-06
Males convalescent with PCC group										Males convalescent with PCC group
n=16-17	Anti-RBD IgG	Anti-RBD IgG3	Anti-RBD IgA	Anti-S IgG	Anti-S IgG3	Anti-S IgA	Anti-N IgG	Anti-N IgA		n=16-17	RBD (DN)	RBD (IgD+)	RBD (IgD-)	RBD (SM)	Anti-RBD IgG
sx 3# acute	0.0099064	0.0119684	0.426109	0.0339518	0.0954525	0.116994	0.129358	0.0251699		Sx # acute	0.404184	0.473438	0.281912	0.115213	0.0099064
Anti-RBD IgG		0.0624445	0.0178443	0.00700304	0.0741892	0.00832694	0.159633	0.0255913		RBD (DN)		0.581997	1.36548e-08	0.823281	0.944345
Anti-RBD IgG3			0.336934	0.00331307	0.000805403	0.450945	0.201164	0.095912		RBD (IgD+)			0.498727	0.182931	0.661307
Anti-RBD IgA				0.200741	0.77996	0.00144587	0.0928603	0.0057366		RBD (IgD-)				0.544183	0.914641
Anti-S IgG					0.00638764	0.159218	0.411658	0.188135		RBD (SM)					0.942859
Anti-S IgG3						0.279317	0.268112	0.187643
Anti-S IgA							0.364878	0.000232073
Anti-N IgG								0.095616

## Sheet: Fig S10, Supplementary Table S7
Females No-PCC 3 months vs 6 months									Females No-PCC 1 month vs 3 months
n=15-21	Anti-S IgG 6 mo	Anti-S IgG3 3 mo	Anti-S IgG3 6 mo	Anti-S IgA 3 mo	Anti-S IgA 6 mo	Anti-RBD IgG 3 mo	Anti-RBD IgG 6 mo		n=9-21	Anti-S IgG 3 mo	Anti-S IgG3 1 mo	Anti-S IgG3 3 mo	Anti-S IgA 1 mo	Anti-S IgA 3 mo	Anti-RBD IgG 1 mo	Anti-RBD IgG 3 mo
Anti-S IgG 3 mo	0.241483	0.212259	0.228911	0.00609749	0.712863	0.14129	0.493099		Anti-S IgG 1 mo	0.367892	0.00655313	0.0363757	0.00370536	0.0688889	0.060582	0.330407
Anti-S IgG 6 mo		0.704266	0.0231543	0.883138	0.20426	0.465996	0.0463855		Anti-S IgG 3 mo		0.509204	0.212259	0.46973	0.00609749	0.72037	0.14129
Anti-S IgG3 3 mo			0.102564	0.0841461	0.748191	0.52496	0.669445		Anti-S IgG3 1 mo			0.215386	0.00390983	0.0539743	0.239286	0.835304
Anti-S IgG3 6 mo				0.213636	0.0984582	0.424884	0.208223		Anti-S IgG3 3 mo				0.0568783	0.0841461	0.0267857	0.52496
Anti-S IgA 3 mo					0.63858	0.739587	0.71471		Anti-S IgA 1 mo					0.0591931	0.249868	0.607316
Anti-S IgA 6 mo						0.0833932	0.00246935		Anti-S IgA 3 mo						0.85291	0.739587
Anti-RBD IgG 3 mo							0.00879877		Anti-RBD IgG 1 mo							0.72037
Males No-PCC 3 months vs 6 months									Males No-PCC 1 month vs 3 months
n=22-26	Anti-S IgG 6 mo	Anti-S IgG3 3 mo	Anti-S IgG3 6 mo	Anti-S IgA 3 mo	Anti-S IgA 6 mo	Anti-RBD IgG 3 mo	Anti-RBD IgG 6 mo		n=12-26	Anti-S IgG 3 mo	Anti-S IgG3 1 mo	Anti-S IgG3 3 mo	Anti-S IgA 1 mo	Anti-S IgA 3 mo	Anti-RBD IgG 1 mo	Anti-RBD IgG 3 mo
Anti-S IgG 3 mo	0.143186	0.000659342	0.114019	0.000173446	0.0965945	0.011254	0.103169		Anti-S IgG 1 mo	0.246411	0.0142082	0.01118	0.0457045	0.0204945	0.0587308	0.513713
Anti-S IgG 6 mo		0.061232	0.0524671	0.0269849	0.00157262	0.178313	0.0723115		Anti-S IgG 3 mo		0.903917	0.000659342	0.619183	0.000173446	0.193954	0.011254
Anti-S IgG3 3 mo			0.0184533	2.4459e-07	0.339417	0.252213	0.430667		Anti-S IgG3 1 mo			0.00458003	8.38953e-05	0.0597393	0.0358043	0.276165
Anti-S IgG3 6 mo				0.00438898	0.00467198	0.267501	0.0407334		Anti-S IgG3 3 mo				0.0116712	2.4459e-07	0.171981	0.252213
Anti-S IgA 3 mo					0.0747321	0.192681	0.27465		Anti-S IgA 1 mo					0.0388667	0.329789	0.176733
Anti-S IgA 6 mo						0.985705	0.00610025		Anti-S IgA 3 mo						0.682543	0.192681
Anti-RBD IgG 3 mo							0.0767299		Anti-RBD IgG 1 mo							0.631909
Females PCC 3 months vs 6 months									Females PCC 1 month vs 3 months
n=19-26	Anti-S IgG 6 mo	Anti-S IgG3 3 mo	Anti-S IgG3 6 mo	Anti-S IgA 3 mo	Anti-S IgA 6 mo	Anti-RBD IgG 3 mo	Anti-RBD IgG 6 mo		n=12-27	Anti-S IgG 3 mo	Anti-S IgG3 1 mo	Anti-S IgG3 3 mo	Anti-S IgA 1 mo	Anti-S IgA 3 mo	Anti-RBD IgG 1 mo	Anti-RBD IgG 3 mo
Anti-S IgG 3 mo	0.193844	0.126811	0.131576	0.743764	0.116051	0.0728935	0.872142		Anti-S IgG 1 mo	0.656082	0.228735	0.750154	0.0284259	0.224666	0.0107564	0.276165
Anti-S IgG 6 mo		0.49757	0.884491	0.626307	0.0512511	0.0305895	0.0018773		Anti-S IgG 3 mo		0.317089	0.126811	0.723149	0.743764	0.827059	0.0728935
Anti-S IgG3 3 mo			0.0771267	0.334157	0.0311647	0.139502	0.198558		Anti-S IgG3 1 mo			0.0688351	0.388549	1	0.724385	0.703373
Anti-S IgG3 6 mo				0.454853	0.0396951	0.124871	0.151784		Anti-S IgG3 3 mo				0.146677	0.334157	0.725024	0.139502
Anti-S IgA 3 mo					0.493512	0.410916	0.674949		Anti-S IgA 1 mo					0.00804069	0.0092366	0.543064
Anti-S IgA 6 mo						0.0924254	0.0293707		Anti-S IgA 3 mo						0.5167	0.410916
Anti-RBD IgG 3 mo							0.00225069		Anti-RBD IgG 1 mo							0.976623
Males PCC 3 months vs 6 months									Males PCC 1 month vs 3 months
n=12-17	Anti-S IgG 6 mo	Anti-S IgG3 3 mo	Anti-S IgG3 6 mo	Anti-S IgA 3 mo	Anti-S IgA 6 mo	Anti-RBD IgG 3 mo	Anti-RBD IgG 6 mo		n=13-17	Anti-S IgG 3 mo	Anti-S IgG3 1 mo	Anti-S IgG3 3 mo	Anti-S IgA 1 mo	Anti-S IgA 3 mo	Anti-RBD IgG 1 mo	Anti-RBD IgG 3 mo
Anti-S IgG 3 mo	0.685581	0.09902	0.0829883	0.271442	0.274898	0.26119	0.42324		Anti-S IgG 1 mo	0.793462	0.0243209	0.0305255	0.325827	0.794003	0.13022	0.421747
Anti-S IgG 6 mo		0.0304555	-0.00936586	0.162966	0.732536	0.00747958	0.541347		Anti-S IgG 3 mo		0.594069	0.702291	0.178849	0.288975	0.540991	0.30893
Anti-S IgG3 3 mo			0.591062	0.303125	-0.133763	0.0952013	0.221648		Anti-S IgG3 1 mo			0.0128977	0.217928	0.736188	0.362296	0.565947
Anti-S IgG3 6 mo				0.233333	0.0377741	0.099449	0.147368		Anti-S IgG3 3 mo				0.562547	0.234013	0.45306	0.71425
Anti-S IgA 3 mo					0.427138	0.0616535	0.211111		Anti-S IgA 1 mo					0.0365572	0.00020801	0.909818
Anti-S IgA 6 mo						-0.176271	0.506617		Anti-S IgA 3 mo						0.0174655	0.813591
Anti-RBD IgG 3 mo							0.497245		Anti-RBD IgG 1 mo							0.929314

## Sheet: Fig S11, Suppl Table S8
Females convalescent group (No-PCC)
n=9	RBD (IgD-)	RBD (SM)	RBD (CD19+CD20+)	RBD (CD19+)	anti-RBD IgG
RBD (DN)	9.92063e-05	0.555556	3.30688e-05	1.65344e-05	0.00697751
RBD (IgD-)		0.111111	9.92063e-05	9.92063e-05	0.00343915
RBD (SM)			0.555556	0.555556	0.444444
RBD (CD19+CD20+)				3.30688e-05	0.00813492
RBD (CD19+)					0.00697751
Males convalescent group (No-PCC)
n=8	RBD (IgD-)	RBD (SM)	RBD (CD19+CD20+)	RBD (CD19+)	anti-RBD IgG
RBD (DN)	0.000595238	0.00892857	0.00357143	0.00357143	0.0619048
RBD (IgD-)		0.00892857	0.00357143	0.00357143	0.0619048
RBD (SM)			0.0178571	0.0178571	0.303571
RBD (CD19+CD20+)				0.00119048	0.0333333
RBD (CD19+)					0.0333333
Females convalescent group (PCC)
n=6	RBD (IgD-)	RBD (SM)	RBD (CD19+CD20+)	RBD (CD19+)	anti-RBD IgG
RBD (DN)	0.00277778	0.0666667	0.0527778	0.0527778	0.0222222
RBD (IgD-)		0.0666667	0.0527778	0.0527778	0.0222222
RBD (SM)			0.425	0.425	0.2
RBD (CD19+CD20+)				0.00277778	0.0222222
RBD (CD19+)					0.0222222
Males convalescent group (PCC)
n=6	RBD (IgD-)	RBD (SM)	RBD (CD19+CD20+)	RBD (CD19+)	anti-RBD IgG
RBD (DN)	0.00277778	0.0444444	0.00277778	0.00277778	0.0333333
RBD (IgD-)		0.0444444	0.00277778	0.00277778	0.0333333
RBD (SM)			0.0444444	0.0444444	0.0722222
RBD (CD19+CD20+)				0.00277778	0.0333333
RBD (CD19+)					0.0333333
